# Supplementary material for: Self-Assembled Ru(II)-Coumarin Complexes for Selective Cell Membrane Imaging
Source: Pharmaceutics. 2022 Oct 25;14(11):2284. doi: 10.3390/pharmaceutics14112284 (PMC9695855; doi:10.3390/pharmaceutics14112284)
Supplement: Supplementary file 1 [file pharmaceutics-14-02284-s001.zip]

Archive with 1 entries (1 files):
- pharmaceutics-1963228-supplementary.pdf
